# Supplementary material for: Are Probiotics and Prebiotics Safe for Use during Pregnancy and Lactation? A Systematic Review and Meta-Analysis
Source: Nutrients. 2021 Jul 13;13(7):2382. doi: 10.3390/nu13072382 (PMC8308823; doi:10.3390/nu13072382)
Supplement: Supplementary file 1 [file nutrients-13-02382-s001.zip]

Archive with 2 entries (2 files):
- probiotics AE review supplementary figures final.pdf
- probiotics AE review supplementary tables final.pdf
